# Supplementary material for: Genomic Diversity of Mycobacterium tuberculosis Complex Strains in Cantabria (Spain), a Moderate TB Incidence Setting
Source: PLoS One. 2016 Jun 17;11(6):e0157266. doi: 10.1371/journal.pone.0157266 (PMC4912061; doi:10.1371/journal.pone.0157266)
Supplement: S1 Data — (XLSX) [file pone.0157266.s001.xlsx]

## Sheet: Hoja1
Supplemental table S1: MIRU-VNTR data for the samples in this study
Sample/alleles	154	424	577	580	802	960	1644	1955	2059	2163b	2165	2347	2401	2461	2531	2687	2996	3007	3171	3192	3690	4052	4156	4348
1	2	2	4	2	4	3	1	2	1	4	3	4	2	2	5	1	5	3	3	3	3	2	2	2
2	2	1	4	2	5	3	2	2	2	5	3	4	2	2	5	1	5	3	3	3	3	5	2	2
3	2	1	4	2	5	3	2	2	2	5	3	4	2	2	5	1	5	3	3	3	3	5	2	2
4	2	2	4	2	6	3	3	2	2	3	3	4	2	2	6	1	8	3	3	3	3	5	2	2
5	2	4	4	2	1	4	2	3	2	4	2	4	1	1	6	1	5	3	5	3	2	9	2	2
6	1	3	4	2	4	2	3	3	2	2	2	4	1	2	9	1	5	3	3	2	3	7	2	2
7	2	2	4	2	2	3	5	2	2	3	2	4	2	2	5	1	5	3	3	3	1	5	2	2
8	2	3	3	2	2	3	4	2	2	4	2	4	2	2	5	1	5	3	3	3	3	5	2	2
9	2	3	4	3	4	2	3	1	2	3	4	4	2	2	5	1	5	3	3	3	4	4	2	2
10	2	2	3	2	3	5	3	2	2	7	3	4	4	2	5	1	5	4	3	3	3	6	3	2
11	2	2	6	3	2	2	3	3	2	2	7	3	4	4	4	2	6	3	3	3	2	5	1	2
12	2	2	4	2	4	3	3	2	2	3	3	4	2	2	6	1	5	3	3	3	3	5	2	2
13	2	2	4	2	3	3	3	2	2	3	3	4	2	2	6	1	5	3	3	3	3	4	2	2
14	2	4	2	2	3	4	4	3	2	4	2	4	2	2	6	1	4	3	1	3	1	4	2	2
15	2	4	4	2	3	4	3	2	2	4	2	4	2	2	6	1	3	3	1	3	1	7	2	2
16	2	2	4	2	2	3	4	2	2	2	2	4	2	2	5	1	5	3	3	3	4	5	2	2
17	1	3	4	2	4	2	3	3	2	2	2	4	1	2	9	1	5	3	3	2	3	7	2	2
18	1	3	4	2	4	2	3	3	2	2	2	4	1	2	7	1	5	3	3	3	2	9	3	2
19	2	2	3	2	4	3	1	2	2	1	3	4	2	2	5	1	4	3	3	4	3	6	2	2
20	2	4	2	2	3	4	4	3	2	4	2	4	2	2	6	1	4	3	1	3	1	4	2	2
21	2	2	4	2	2	3	1	2	2	2	2	4	2	2	5	1	5	3	3	3	4	5	2	2
22	2	3	2	2	6	3	3	2	2	4	3	4	1	2	5	1	5	3	3	3	3	6	2	2
23	1	3	4	2	4	2	3	3	2	2	2	4	1	2	9	1	5	3	3	2	3	7	2	2
24	2	2	4	2	3	4	3	4	2	4	3	4	4	2	5	1	5	3	3	3	4	15	3	2
25	2	4	3	2	4	4	3	3	2	5	3	4	4	2	5	1	4	3	3	3	3	8	3	2
26	2	2	3	2s	1	3	2	2	2	4	2	4	2	2	5	1	4	3	3	3	3	5	2	2
27	2	3	3	2	3	2	3	2	2	4	3	4	4	2	5	1	5	3	3	3	3	6	3	2
28	2	4	3	2	1	4	2	3	2	3	2	4	1	2	6	1	6	3	3	3	2	6	2	2
29	2	1	5	2	2	3	3	3	2	3	4	4	2	2	5	1	5	3	2	3	4	4	2	2
30	2	4	4	2	3	3	3	2	2	4	2	4	2	2	6	1	3	3	1	3	1	7	1	2
31	2	3	4	3	5	2	3	1	2	4	4	4	2	2	5	1	5	4	3	3	3	6	2	2
32	1	3	4	2	5	2	3	3	2	2	2	4	1	2	9	1	5	3	3	2	2	7	2	2
33	2	2	4	2	3	4	3	2	2	4	2	4	2	2	6	1	3	3	1	3	1	4	2	2
34	2	4	2	2	3	3	2	1	2	4	2	4	2	2	4	1	5	4	1	3	1	7	2	2
35	2	3	3	2	3	5	3	2	2	5	3	4	4	2	5	1	5	4	2	3	3	4	3	2
36	2	5	4	2	1	5	1	3	2	4	2	3	1	1	6	2	5	2	7	3	2	6	2	2
37	2	5	2	1s	3	4	2	3	2	4	2	4	2	2	6	1	5	3	1	3	1	4	2	2
38	2	2	4	2	4	3	1	2	2	4	3	4	2	2	5	1	3	3	5	4	3	5	2	2
39	2	1	4	2	1	4	4	2	2	-	4	3	4	2	4	2	4	2	3	2	3	2	3	2
40	2	2	4	2	4	3	3	2	2	3	3	4	2	2	6	1	5	3	3	3	3	5	2	2
41	2	4	4	2	3	4	3	2	2	4	2	4	2	2	6	1	3	3	1	3	1	7	2	2
42	2	4	4	2	3	4	3	2	2	3	2	4	2	2	6	1	3	3	1	3	1	7	2	2
43	2	4	4	2	3	4	3	2	2	4	2	4	2	2	6	1	3	3	1	3	1	7	2	2
44	2	4	3	2	1	4	2	3	2	3	2	4	1	2	6	1	6	3	3	3	2	6	2	2
45	2	5	4	2	1	5	1	3	2	4	2	3	1	1	6	2	5	2	7	3	2	6	2	2
46	2	1	3	2	3	5	3	2	2	5	3	4	4	2	5	1	5	3	3	4	3	4	3	2
47	2	2	4	2	3	4	3	2	2	4	2	4	2	2	6	1	3	3	1	3	1	4	2	2
48	2	1	4	2	1	3	2	3	2	2	2	5	1	2	6	1	5	3	3	3	2	4	2	2
49	1	3	3	2	4	2	3	3	2	2	2	4	1	2	9	1	5	3	3	2	2	4	2	2
50	1	3	4	2	0	4	3	3	2	2	2	4	1	2	6	1	5	3	3	2	2	6	2	2
51	2	4	2	2	3	4	2	3	2	4	2	4	2	2	6	1	4	3	1	3	1	4	2	2
52	1	3	4	2	4	2	3	3	2	2	2	4	1	2	9	1	5	3	3	2	3	7	2	2
53	2	3	4	2	7	3	3	2	2	4	2	4	2	1	5	1	6	3	3	3	3	6	2	2
54	2	2	4	2	2	3	3	2	2	3	3	4	2	2	6	1	5	3	3	3	2	5	2	2
55	2	2	2	2	3	3	2	3	2	4	2	4	2	2	6	1	5	3	1	3	1	1	2	2
56	2	1	4	2	1	3	3	2	2	5	3	4	2	2	6	1	5	3	3	3	3	5	2	2
57	2	4	4	2	3	3	3	2	2	4	2	4	2	2	6	1	3	3	1	3	1	1	1	2
58	2	4	4	2	1	4	2	3	2	2	2	4	1	2	6	1	6	3	3	3	2	6	2	2
59	2	4	4	2	3	4	3	2	2	4	2	4	2	2	6	1	3	3	1	3	1	7	2	2
60	2	3	4	2	1	4	2	3	2	4	2	4	1	2	6	1	5	3	3	3	2	5	2	2
61	2	1	4	2	3	4	3	4	2	4	3	4	4	2	5	1	5	3	3	3	7	4	3	2
62	2	3	4	2	1	4	2	3	2	4	2	4	1	2	6	1	5	3	3	3	2	5	2	2
63	2	4	4	5	3	4	3	1	2	5	3	5	2	2	5	1	5	3	3	2	3	4	2	2
64	2	2	4	2	2	2	4	2	2	4	2	4	2	2	6	1	5	3	3	3	3	5	2	2
65	2	2	3	2	1	4	3	4	2	4	3	4	4	2	1	1	4	3	3	3	3	8	3	2
66	3	3	4	3	2	3	3	1	2	3	4	4	2	2	5	1	5	3	3	2	3	10	2	2
67	2	4	4	3	3	4	3	1	2	6	4	5	2	1	5	1	5	3	3	3	3	4	2	2
68	2	1	4	2	3	4	3	4	2	4	3	4	4	2	5	1	5	3	3	3	6	9	3	2
69	2	4	3	0	4	4	3	3	2	3	3	4	4	2	5	1	5	3	3	3	3	8	4	2
70	1	2	3	2	3	6	3	3	2	4	3	4	4	2	5	1	5	3	3	4	3	6	3	2
71	2	2	3	2	3	5	3	3	2	4	3	4	4	2	5	1	5	3	3	3	3	6	2	2
72	2	2	4	2	4	3	3	2	2	3	3	4	2	2	6	1	5	3	3	3	3	5	2	2
73	2	3	4	3	4	4	3	1	2	3	4	4	2	2	5	1	5	3	3	2	4	3	2	2
74	2	2	4	2	2	3	4	2	2	4	2	4	2	2	5	1	5	3	3	3	3	5	2	2
75	2	2	4	2	2	3	4	2	2	2	2	4	2	2	5	1	5	3	3	3	4	5	2	2
76	2	2	4	2	2	3	4	2	2	2	2	4	2	2	5	1	5	3	3	3	4	5	2	2
77	2	2	3	2	4	2	1	2	2	4	3	4	2	2	5	1	5	3	3	3	1	5	2	2
78	2	2	4	2	2	3	5	2	2	3	2	4	2	2	5	1	5	3	3	3	1	5	2	2
79	2	4	4	2	3	4	3	2	2	4	2	4	2	2	6	1	4	3	1	3	1	4	2	2
80	2	4	4	2	3	4	3	2	2	4	2	4	2	2	6	1	3	3	1	3	1	7	2	2
81	2	3	2	2	2	3	3	2	2	4	3	4	1	2	5	1	5	3	3	3	3	6	2	2
82	2	2	4	2	2	3	4	2	2	2	2	4	2	2	5	1	5	3	3	3	4	5	2	2
83	2	2	4	2	3	4	3	2	2	4	2	4	2	2	6	1	3	3	1	3	1	4	2	2
84	1	3	4	2	4	2	3	3	2	2	2	4	1	2	9	1	5	3	3	2	2	7	2	2
85	2	2	4	2	4	3	1	2	2	4	3	4	2	2	5	1	5	3	3	2	5	5	2	2
